# Supplementary material for: One new species of the genus Belisana Thorell, 1898 (Araneae, Pholcidae) from northern Vietnam
Source: Zookeys. 2015 Feb 2;(480):41–7. doi: 10.3897/zookeys.480.9046 (PMC4319107; doi:10.3897/zookeys.480.9046)
Supplement: XML Treatment for Belisana [file zookeys.480.9046-treatment1.xml]

<!DOCTYPE tp:taxon-treatment
  PUBLIC "-//TaxonX//DTD Taxonomic Treatment Publishing DTD v0 20100105//EN" "tax-treatment-NSO.dtd">
<tp:taxon-treatment xmlns:tp="http://www.plazi.org/taxpub"><tp:treatment-meta><kwd-group><label>Taxon classification</label><kwd><named-content content-type="kingdom">Animalia</named-content></kwd><kwd><named-content content-type="order">Araneae</named-content></kwd><kwd><named-content content-type="family">Pholcidae</named-content></kwd></kwd-group><mixed-citation publication-type="journal"><person-group><name><surname>Pham</surname><given-names>Dinh-Sac</given-names></name></person-group><article-title>One new species of the genus <italic><tp:taxon-name><tp:taxon-name-part taxon-name-part-type="genus">Belisana</tp:taxon-name-part></tp:taxon-name></italic> Thorell, 1898 (<tp:taxon-name><tp:taxon-name-part taxon-name-part-type="order">Araneae</tp:taxon-name-part></tp:taxon-name>, <tp:taxon-name><tp:taxon-name-part taxon-name-part-type="family">Pholcidae</tp:taxon-name-part></tp:taxon-name>) from northern Vietnam</article-title><source>Zookeys</source><day>2</day><month>2</month><year>2015</year><volume>2015</volume><issue>480</issue><fpage>41</fpage><lpage>47</lpage><pub-id pub-id-type="doi">10.3897/zookeys.480.9046</pub-id></mixed-citation></tp:treatment-meta><tp:nomenclature><label>Genus</label><tp:taxon-name>
                        <tp:taxon-name-part taxon-name-part-type="genus">Belisana</tp:taxon-name-part>
                    </tp:taxon-name><tp:taxon-authority>Thorell, 1898</tp:taxon-authority></tp:nomenclature><tp:treatment-sec sec-type="Type species"><title>Type species.</title><p><italic><tp:taxon-name><tp:taxon-name-part taxon-name-part-type="genus">Belisana</tp:taxon-name-part> <tp:taxon-name-part taxon-name-part-type="species">tauricornis</tp:taxon-name-part></tp:taxon-name></italic> Thorell, 1898</p></tp:treatment-sec></tp:taxon-treatment>
