# Supplementary material for: One new species of the genus Belisana Thorell, 1898 (Araneae, Pholcidae) from northern Vietnam
Source: Zookeys. 2015 Feb 2;(480):41–7. doi: 10.3897/zookeys.480.9046 (PMC4319107; doi:10.3897/zookeys.480.9046)
Supplement: XML Treatment for Belisana denticulata [file zookeys.480.9046-treatment2.xml]

<!DOCTYPE tp:taxon-treatment
  PUBLIC "-//TaxonX//DTD Taxonomic Treatment Publishing DTD v0 20100105//EN" "tax-treatment-NSO.dtd">
<tp:taxon-treatment xmlns:tp="http://www.plazi.org/taxpub"><tp:treatment-meta><kwd-group><label>Taxon classification</label><kwd><named-content content-type="kingdom">Animalia</named-content></kwd><kwd><named-content content-type="order">Araneae</named-content></kwd><kwd><named-content content-type="family">Pholcidae</named-content></kwd></kwd-group><mixed-citation publication-type="journal"><person-group><name><surname>Pham</surname><given-names>Dinh-Sac</given-names></name></person-group><article-title>One new species of the genus <italic><tp:taxon-name><tp:taxon-name-part taxon-name-part-type="genus">Belisana</tp:taxon-name-part></tp:taxon-name></italic> Thorell, 1898 (<tp:taxon-name><tp:taxon-name-part taxon-name-part-type="order">Araneae</tp:taxon-name-part></tp:taxon-name>, <tp:taxon-name><tp:taxon-name-part taxon-name-part-type="family">Pholcidae</tp:taxon-name-part></tp:taxon-name>) from northern Vietnam</article-title><source>Zookeys</source><day>2</day><month>2</month><year>2015</year><volume>2015</volume><issue>480</issue><fpage>41</fpage><lpage>47</lpage><pub-id pub-id-type="doi">10.3897/zookeys.480.9046</pub-id></mixed-citation></tp:treatment-meta><tp:nomenclature><tp:taxon-name>
                        <tp:taxon-name-part taxon-name-part-type="genus">Belisana</tp:taxon-name-part>
                        <tp:taxon-name-part taxon-name-part-type="species">denticulata</tp:taxon-name-part>
                        <object-id xmlns:xlink="http://www.w3.org/1999/xlink" content-type="zoobank" xlink:type="simple">http://zoobank.org/D82D1866-428A-4F07-B1F9-43E1BD589AC9</object-id>
                    </tp:taxon-name><tp:taxon-status xmlns:xlink="http://www.w3.org/1999/xlink" xlink:type="simple">sp. n.</tp:taxon-status><xref ref-type="fig" rid="F1">Figs 1</xref><xref ref-type="fig" rid="F2">, 2</xref><xref ref-type="fig" rid="F3">, 3</xref><xref ref-type="fig" rid="F4">, 4</xref></tp:nomenclature><tp:treatment-sec sec-type="Type material"><title>Type material.</title><p>Holotype: ♂, fogging, natural forest (<named-content xmlns:xlink="http://www.w3.org/1999/xlink" content-type="dwc:verbatimCoordinates" xlink:type="simple">21°31.501'N, 105°33.434'E</named-content>, elevation 1060 m), Tam Dao National Park, Vinh Phuc, Vietnam, 26 July 2008, D.S. Pham leg. Paratype: 1 ♂, same data but disturbed forest (<named-content xmlns:xlink="http://www.w3.org/1999/xlink" content-type="dwc:verbatimCoordinates" xlink:type="simple">21°28.337'N, 105°38.094'E</named-content>, elevation 1007 m).</p><!--PageBreak--><!--PageBreak--><!--PageBreak--><!--PageBreak--></tp:treatment-sec><tp:treatment-sec sec-type="Etymology"><title>Etymology.</title><p>The specific name is derived from the Latin <italic>denticulatus</italic> (with small teeth), in reference to the small teeth on the prolateral sclerite of the distal procursus; adjective.</p></tp:treatment-sec><tp:treatment-sec sec-type="Diagnosis"><title>Diagnosis.</title><p>This species resembles <italic><tp:taxon-name><tp:taxon-name-part taxon-name-part-type="genus">Belisana</tp:taxon-name-part> <tp:taxon-name-part taxon-name-part-type="species">scharffi</tp:taxon-name-part></tp:taxon-name></italic> Huber, 2005 (see <xref ref-type="bibr" rid="B2">Huber 2005</xref>: 20, figs 9–10, 65, 136–153), but can be distinguished by relatively long distance between proximal parts of proximo-lateral apophysis and distal apophysis on male chelicerae (Figs <xref ref-type="fig" rid="F2">2B</xref>, <xref ref-type="fig" rid="F3">3C</xref>), by presence of a nearly saddle-shaped prolateral sclerite on procursus (arrows in Figs <xref ref-type="fig" rid="F1">1A, C</xref>, <xref ref-type="fig" rid="F3">3A</xref>), and by different shape of retrolateral membranous flap on procursus (Fig. <xref ref-type="fig" rid="F3">3B</xref>).</p><fig id="F1" position="float" orientation="portrait"><label>Figure 1.</label><caption><p><italic><tp:taxon-name><tp:taxon-name-part taxon-name-part-type="genus">Belisana</tp:taxon-name-part> <tp:taxon-name-part taxon-name-part-type="species">denticulata</tp:taxon-name-part></tp:taxon-name></italic> sp. n., holotype male. <bold>A–B</bold> Pedipalp (<bold>A</bold> Prolateral view, arrow points at nearly saddle-shaped sclerite <bold>B</bold> Retrolateral view) <bold>C–D</bold> Distal part of procursus (<bold>C</bold> Prolateral view, arrow points at nearly saddle-shaped sclerite <bold>D</bold> Retrolateral view). <bold>b</bold> = bulb, <bold>ba</bold> = bulbal apophysis, <bold>e</bold> = embolus, <bold>pr</bold> = procursus.</p></caption><graphic xmlns:xlink="http://www.w3.org/1999/xlink" xlink:href="zookeys-480-041-g001.jpg" position="float" orientation="portrait" xlink:type="simple" id="oo_37883.jpg"/></fig><fig id="F2" position="float" orientation="portrait"><label>Figure 2.</label><caption><p><italic><tp:taxon-name><tp:taxon-name-part taxon-name-part-type="genus">Belisana</tp:taxon-name-part> <tp:taxon-name-part taxon-name-part-type="species">denticulata</tp:taxon-name-part></tp:taxon-name></italic> sp. n., holotype (<bold>B–E</bold>) and paratype (<bold>A</bold>) males. <bold>A</bold> Bulb, prolateral view <bold>B</bold> Chelicerae, frontal view <bold>C–E</bold> Habitus (<bold>C</bold> Dorsal view <bold>D</bold> Ventral view <bold>E</bold> Lateral view). <bold>b</bold> = bulb, <bold>ba</bold> = bulbal apophysis, <bold>da</bold> = distal apophysis, <bold>e</bold> = embolus, <bold>pa</bold> = proximo-lateral apophysis.</p></caption><graphic xmlns:xlink="http://www.w3.org/1999/xlink" xlink:href="zookeys-480-041-g002.jpg" position="float" orientation="portrait" xlink:type="simple" id="oo_37884.jpg"/></fig><fig id="F3" position="float" orientation="portrait"><label>Figure 3.</label><caption><p><italic><tp:taxon-name><tp:taxon-name-part taxon-name-part-type="genus">Belisana</tp:taxon-name-part> <tp:taxon-name-part taxon-name-part-type="species">denticulata</tp:taxon-name-part></tp:taxon-name></italic> sp. n., holotype (<bold>A–C</bold>) and paratype (<bold>D</bold>) males. <bold>A–B</bold> Pedipalp (<bold>A</bold> Prolateral view, arrow points at nearly saddle-shaped sclerite <bold>B</bold> Retrolateral view) <bold>C</bold> Chelicerae, frontal view <bold>D</bold> Bulb, prolateral view. <bold>b</bold> = bulb, <bold>ba</bold> = bulbal apophysis, <bold>e</bold> = embolus, <bold>f</bold> = membranous flap, <bold>pr</bold> = procursus.</p></caption><graphic xmlns:xlink="http://www.w3.org/1999/xlink" xlink:href="zookeys-480-041-g003.jpg" position="float" orientation="portrait" xlink:type="simple" id="oo_37885.jpg"/></fig></tp:treatment-sec><tp:treatment-sec sec-type="Description"><title>Description.</title><p><bold>Male (holotype):</bold> Total length 1.97 (2.09 with clypeus), prosoma 0.74 long, 0.80 wide, opisthosoma 1.23 long, 0.84 wide. Leg I: – (3.72 + 0.36 + – + – + –), leg II: 10.78 (2.95 + 0.34 + 2.62 + 3.89 + 0.98), leg III: 6.96 (1.87 + 0.30 + 1.72 + 2.41 + 0.66), leg IV: 9.22 (2.60 + 0.31 + 2.34 + 3.25 + 0.72). Habitus as in <!--PageBreak-->Fig. <xref ref-type="fig" rid="F2">2C–E</xref>. Dorsal shield of prosoma yellowish, with brown lateral margins; sternum yellowish, without marks. Legs yellowish, without darker rings. Opisthosoma yellowish, without spots. Distance PME-PME 0.21, diameter PME 0.09, distance PME-ALE 0.02, AME absent. Ocular area not elevated. Thoracic furrow absent. Clypeus unmodified. Sternum wider than long (0.61/0.57). Chelicerae (Figs <xref ref-type="fig" rid="F2">2B</xref>, <xref ref-type="fig" rid="F3">3C</xref>) with a pair of thumb-shaped proximo-lateral apophyses and a pair of long, curved distal apophyses (distance between tips: 0.42). Pedipalps as in Figs <xref ref-type="fig" rid="F1">1A–B</xref>, <xref ref-type="fig" rid="F3">3A–B</xref>; trochanter with a short retrolatero-ventral apophysis; femur with a small dorsal apophysis; procursus simple proximally but complex distally, with a prolateral sclerite provided with small teeth, a small membranous flap retrolaterally and a curved spine; bulb with a hooked apophysis and a simple embolus. Legs with short vertical hairs on metatarsi, without spines and curved hairs.</p><p><bold>Variation.</bold> In another male: Tibia I: 3.37; tibia I L/d: 45. Retrolateral trichobothrium of tibia I at 13% proximally; tarsus I with about 12 distinct pseudosegments.</p><p><bold>Female.</bold> Unknown.</p></tp:treatment-sec><tp:treatment-sec sec-type="Distribution"><title>Distribution.</title><p>Known from two nearby localities in Tam Dao National Park (Fig. <xref ref-type="fig" rid="F4">4</xref>).</p><fig id="F4" position="float" orientation="portrait"><label>Figure 4.</label><caption><p>Distribution records of <italic><tp:taxon-name><tp:taxon-name-part taxon-name-part-type="genus">Belisana</tp:taxon-name-part> <tp:taxon-name-part taxon-name-part-type="species">denticulata</tp:taxon-name-part></tp:taxon-name></italic> sp. n. from northern Vietnam.</p></caption><graphic xmlns:xlink="http://www.w3.org/1999/xlink" xlink:href="zookeys-480-041-g004.jpg" position="float" orientation="portrait" xlink:type="simple" id="oo_37886.jpg"/></fig></tp:treatment-sec><ref-list><ref id="B2"><mixed-citation xmlns:xlink="http://www.w3.org/1999/xlink" xlink:type="simple"><person-group><name name-style="western"><surname>Huber</surname><given-names>BA</given-names></name></person-group> (<year>2005</year>) <article-title>High species diversity, male-female coevolution, and metaphyly in Southeast Asian pholcid spiders: the case of <italic><tp:taxon-name><tp:taxon-name-part taxon-name-part-type="genus">Belisana</tp:taxon-name-part></tp:taxon-name></italic> Thorell 1898 (<tp:taxon-name><tp:taxon-name-part taxon-name-part-type="order">Araneae</tp:taxon-name-part></tp:taxon-name>, <tp:taxon-name><tp:taxon-name-part taxon-name-part-type="family">Pholcidae</tp:taxon-name-part></tp:taxon-name>).</article-title><source>Zoologica</source><volume>155</volume>: <fpage>1</fpage>–<lpage>126</lpage>.</mixed-citation></ref></ref-list></tp:taxon-treatment>
